# Supplementary material for: Diabetes Mellitus Is a Possible Risk Factor for the Development of Trochanteric Bursitis—A Large-Scale Population-Based Study
Source: J Clin Med. 2023 Sep 24;12(19):6174. doi: 10.3390/jcm12196174 (PMC10573166; doi:10.3390/jcm12196174)
Supplement: Supplementary file 1 [file jcm-12-06174-s001.zip]

Archive with 1 entries (1 files):
- jcm-2555766-supplementary.pdf
